# Supplementary material for: Phytochemical Profile of Opuntia ficus-indica (L.) Mill Fruits (cv. ‘Orito’) Stored at Different Conditions
Source: Foods. 2022 Jan 8;11(2):160. doi: 10.3390/foods11020160 (PMC8774991; doi:10.3390/foods11020160)
Supplement: Supplementary file 1 [file foods-11-00160-s001.zip]

Archive with 1 entries (1 files):
- foods-1493412-supplementary.pdf
